# Supplementary material for: A New Generation of Ultrasmall Nanoparticles Inducing Sensitization to Irradiation and Copper Depletion to Overcome Radioresistant and Invasive Cancers
Source: Pharmaceutics. 2022 Apr 7;14(4):814. doi: 10.3390/pharmaceutics14040814 (PMC9024746; doi:10.3390/pharmaceutics14040814)
Supplement: Supplementary file 1 [file pharmaceutics-14-00814-s001.zip]

Archive with 1 entries (1 files):
- pharmaceutics-1633198-supplementary.pdf
